# Supplementary material for: Feeding Behavior of the European Brown Hare (Lepus europaeus, Leu2 Haplotype) on Pianosa Island: Insights into the Absence of Trophic Competition
Source: Vet Sci. 2025 Jun 3;12(6):546. doi: 10.3390/vetsci12060546 (PMC12197477; doi:10.3390/vetsci12060546)
Supplement: Supplementary file 1 [file vetsci-12-00546-s001.zip]

Archive with 1 entries (1 files):
- vetsci-3557301-supplementary.pdf
